# Supplementary material for: Production of Bioadsorbents via Low-Temperature Pyrolysis of Exhausted Olive Pomace for the Removal of Methylene Blue from Aqueous Media
Source: Molecules. 2025 Aug 3;30(15):3254. doi: 10.3390/molecules30153254 (PMC12348985; doi:10.3390/molecules30153254)
Supplement: Supplementary file 1 [file molecules-30-03254-s001.zip]

Archive with 1 entries (1 files):
- molecules-3760525-supplementary.pdf
